# Supplementary material for: Identification and Interpretation of the Completely Oblique Rasch Bifactor Model
Source: Psychometrika. 2025 Apr 24;90(4):1284–318. doi: 10.1017/psy.2025.14 (PMC12660021; doi:10.1017/psy.2025.14)
Supplement: Federiakin and Wilson supplementary material [file S0033312325000146sup001.zip]

Archive with 1 entries (1 files):
- Suplementary-CORB.html
